# Supplementary material for: Classification of Rice Yield Using UAV-Based Hyperspectral Imagery and Lodging Feature
Source: Plant Phenomics. 2021 Mar 30;2021:9765952. doi: 10.34133/2021/9765952 (PMC8028843; doi:10.34133/2021/9765952)
Supplement: Supplementary 1 — Supplementary Table 1: list of calculated vegetation indices. [file 9765952.f1.xlsx]

## Sheet: Sheet1
Additional file 1: List of calculated vegetation indices
Vegetation Index	Abbreviation	Formula	References
Anthocyanin Reflectance Index 1	ARI1	(R550)-1 - (R700)-1	Gitelson, A., et al.2001
Anthocyanin Reflectance Index 2	ARI2	R800 / R550 - R800 / R700	Gitelson, A., et al.2001
Atmospherically Resistant Vegetation Index	ARVI	(ρ860 - (ρ1640 - ρ2130)) / (ρ860 + (ρ1640 - ρ2130))	Kaufman, Y., and D. Tanre. 1992
Carotenoid Reflectance Index 1	CRI1	(R510)-1 - (R550)-1	Gitelson, A., et al.2002
Carotenoid Reflectance Index 2	CRI2	(R510)-1 - (R700)-1
Difference Vegetation Index	DVI	NIR - Red	Tucker,C 1979
Enhanced Vegetation Index	EVI	2.5 (ρNIR - ρred) / (ρNIR + 6 ρred - 7.5 ρblue + L)	Huete,A.,et al 2002
Green Atmospherically Resistant Index	GARI	(NIR - [Green - ϒ(Blue - Red)]) / (NIR + [Green - ϒ(Blue - Red)])	Gitelson,A.,et al 1996
Green Difference Vegetation Index	GDVI	NIR - green	Sripada, R., et al.2005
Global Environmental Monitoring Index	GEMI	(n(1−0.25n)−RED−0.1251−RED); n = ( 2 * ( NIR ^2 - RED ^2) + 1.5 * NIR + 0.5 * RED ) / ( NIR + RED + 0.5 )	Pinty, B., and M. Verstraete.1992
Green Normalized Difference Vegetation Index	GNDVI	[Rnir - Rgreen] / [Rnir + Rgreen]	Gitelson, A., et al.1998
Green Ratio Vegetation Index	GRVI	NIR/green	Sripada, R., et al 2005
Infrared Percentage Vegetation Index	IPVI	(NIR / (NIR + Red))/2 (NDVI + 1)	Crippen, R. 1990
Leaf Area Index	LAI	(3.618 * EVI - 0.118)	Boegh, E., et al 2002
Modified Chlorophyll Absorption Ratio Index	MCARI	[(R700 - R670) - 0.2 (R700 - R550)] (R700 / R670)	Daughtry, C., et al.2000
Modified Chlorophyll Absorption Ratio Index - Improved	MCARI2	1.5 [2.5 (R800 - R670) - 1.3(R800 - R550)] / √((2R800 + 1)2 - (6R800 - 5 √(R670)) - 0.5)	Haboudane, D., et al.2004
Modified Non-Linear Index	MNLI	((ρNIR2 - ρR)(1 + L))/(ρNIR2 + ρR + L)	Yang, Z.,et al 2008
Modified Red Edge Normalized Difference Vegetation Index	MRENDVI	(ρ750 - ρ705) / (ρ750 + ρ705 - 2 * ρ445)	Datt, B.1999 ,Sims, D. and J. Gamon.2002
Modified Red Edge Simple Ratio	MRESR	(ρ750 - ρ445) / (ρ705 - ρ445)	Datt, B.1999 ,Sims, D. and J. Gamon.2002
Modified Simple Ratio	MSR	((ρn/ρr)-1) /( √(ρn/ρr)+1))	Chen, J. 1996
Modified Triangular Vegetation Index	MTVI	1.2 [1.2 (R800 - R550) - 2.5 (R670 - R550)]	Haboudane, D.2004
Modified Triangular Vegetation Index - Improved	MTVI2	1.5 [1.2 (R800 - R550) - 2.5(R670 - R550)] / √((2R800 + 1)2 - (6R800 - 5√(R670)) - 0.5))	Haboudane, D.2004
Normalized Difference Vegetation Index	NDVI	(R800 - R670) / (R800 + R670)	Rouse, J., et al.1973
Non-Linear Index	NLI	(NIR - Red) / (NIR + Red)	Goel, N., and W. Qin.1994
Optimized Soil Adjusted Vegetation Index	OSAVI	(NIR - R)/(NIR+ R+0.16)	Rondeaux, et al. 1996
Red Green Ratio Index	PGRI	RRED / RGREEN	Gamon, J.,1999
Photochemical Reflectance Index	PRI	(R531 - R570)/(R531 + R570)	Penuelas, J.,et al 1995,Gamon, J.,et al 1997
Plant Senescence Reflectance Index	PSRI	(R678 - R500) / R750	Merzlyak, J., et al.1999
Renormalized Difference Vegetation Index	RDVI	(ρn - ρr) / (√(ρn + ρr)) ////n= 800nm; r=670nm	Roujean, J et al.1995
Red Edge Normalized Difference Vegetation Index	RENDVI	(ρ750 - ρ705) / (ρ750 + ρ705)	Gitelson, A,et al. 1994; Sims, D. and J. Gamon.2002
Soil Adjusted Vegetation Index	SAVI	1.5 (NIR - Red) / (NIR + Red + 05)	Huete, A 1988
Sum Green Index	SGI	(500 nm to 600 nm) / bands	Lobell, D., and G. Asner. 2003
Structure Insensitive Pigment Index	SIPI	(R800-R445) / (R800-R680)	Penuelas, J.,1996
Simple Ratio	SR	NIR / Red	Birth, G., and G. McVey.1968
Transformed Chlorophyll Absorption Reflectance Index	TCARI	3 [(ρ700 - ρ670) - 0.2 (ρ700 - ρ550) (ρ700 / ρ670)]	Haboudane, D.2004
Transformed Difference Vegetation Index	TDVI	1.5[(ρnir - ρr) / √(ρnir2 + ρr + 0.5)]	Bannari, A.,et al.2002
Triangular Vegetation Index	TVI	(120 (ρ750 - ρ550) - 200 (ρ670 - ρ550)) / 2	Broge, N., and E. Leblanc.2000
Visible Atmospherically Resistant Index	VARI	(Green−Red) / (Green+Red−Blue)	Gitelson, A., et al.2002
Vogelmann Red Edge Index 1	VREI1	ρ740 / ρ720	Vogelmann, J., et al.1993
Vogelmann Red Edge Index 2	VREI2	(ρ734 - ρ747) / (ρ720 + ρ726)
Water Band Index	WBI	R900 / R970	Penuelas et al., 1994
