# Supplementary material for: Classification of Rice Yield Using UAV-Based Hyperspectral Imagery and Lodging Feature
Source: Plant Phenomics. 2021 Mar 30;2021:9765952. doi: 10.34133/2021/9765952 (PMC8028843; doi:10.34133/2021/9765952)
Supplement: Supplementary 3 — Supplementary Table 3: interline tests without lodging characteristics. [file 9765952.f3.xlsx]

## Sheet: Additional file2
Additional File 3: Inter-line analysis without lodging characteristics
Order	Training Set	Testing Set	precision (%)			recall (%)
			A	B	C	A	B	C
1	[1, 4, 5, 6, 7, 8, 9, 10, 11, 12]	[3, 0, 2]	33.33	0	0	100	0	0
2	[1, 2, 4, 5, 6, 7, 9, 10, 11, 12]	[3, 0, 8]	33.33	0	0	100	0	0
3	[1, 2, 4, 5, 6, 7, 8, 9, 11, 12]	[3, 0, 10]	33.33	0	0	100	0	0
4	[1, 2, 4, 5, 6, 7, 8, 9, 10, 11]	[3, 0, 12]	33.33	66.67	0	100	28.57	0
5	[0, 4, 5, 6, 7, 8, 9, 10, 11, 12]	[3, 1, 2]	33.33	66.67	0	50	28.57	0
6	[0, 2, 4, 5, 6, 7, 9, 10, 11, 12]	[3, 1, 8]	33.33	66.67	0	50	28.57	0
7	[0, 2, 4, 5, 6, 7, 8, 9, 11, 12]	[3, 1, 10]	33.33	66.67	0	100	28.57	0
8	[0, 2, 4, 5, 6, 7, 8, 9, 10, 11]	[3, 1, 12]	33.33	66.67	0	100	28.57	0
9	[0, 1, 4, 6, 7, 8, 9, 10, 11, 12]	[3, 5, 2]	33.33	33.33	0	100	16.67	0
10	[0, 1, 2, 4, 6, 7, 9, 10, 11, 12]	[3, 5, 8]	33.33	0	0	100	0	0
11	[0, 1, 2, 4, 6, 7, 8, 9, 11, 12]	[3, 5, 10]	33.33	0	0	100	0	0
12	[0, 1, 2, 4, 6, 7, 8, 9, 10, 11]	[3, 5, 12]	33.33	100	0	100	37.5	0
13	[0, 1, 4, 5, 7, 8, 9, 10, 11, 12]	[3, 6, 2]	33.33	100	0	100	37.5	0
14	[0, 1, 2, 4, 5, 7, 9, 10, 11, 12]	[3, 6, 8]	33.33	100	0	100	37.5	0
15	[0, 1, 2, 4, 5, 7, 8, 9, 11, 12]	[3, 6, 10]	33.33	66.67	0	100	28.57	0
16	[0, 1, 2, 4, 5, 7, 8, 9, 10, 11]	[3, 6, 12]	33.33	66.67	0	100	28.57	0
17	[0, 1, 4, 5, 6, 8, 9, 10, 11, 12]	[3, 7, 2]	33.33	100	0	100	37.5	0
18	[0, 1, 2, 4, 5, 6, 9, 10, 11, 12]	[3, 7, 8]	33.33	100	0	100	37.5	0
19	[0, 1, 2, 4, 5, 6, 8, 9, 11, 12]	[3, 7, 10]	33.33	100	0	100	37.5	0
20	[0, 1, 2, 4, 5, 6, 8, 9, 10, 11]	[3, 7, 12]	33.33	100	0	100	37.5	0
21	[0, 1, 4, 5, 6, 7, 8, 10, 11, 12]	[3, 9, 2]	33.33	66.67	0	100	28.57	0
22	[0, 1, 2, 4, 5, 6, 7, 10, 11, 12]	[3, 9, 8]	33.33	66.67	0	100	28.57	0
23	[0, 1, 2, 4, 5, 6, 7, 8, 11, 12]	[3, 9, 10]	33.33	100	0	100	37.5	0
24	[0, 1, 2, 4, 5, 6, 7, 8, 10, 11]	[3, 9, 12]	33.33	66.67	0	100	28.57	0
25	[0, 1, 4, 5, 6, 7, 8, 9, 10, 12]	[3, 11, 2]	33.33	100	0	100	37.5	0
26	[0, 1, 2, 4, 5, 6, 7, 9, 10, 12]	[3, 11, 8]	33.33	100	0	100	37.5	0
27	[0, 1, 2, 4, 5, 6, 7, 8, 9, 12]	[3, 11, 10]	33.33	66.67	0	100	28.57	0
28	[0, 1, 2, 4, 5, 6, 7, 8, 9, 10]	[3, 11, 12]	33.33	66.67	0	100	28.57	0
29	[1, 3, 5, 6, 7, 8, 9, 10, 11, 12]	[4, 0, 2]	33.33	0	0	100	0	0
30	[1, 2, 3, 5, 6, 7, 9, 10, 11, 12]	[4, 0, 8]	33.33	0	0	100	0	0
31	[1, 2, 3, 5, 6, 7, 8, 9, 11, 12]	[4, 0, 10]	33.33	0	0	100	0	0
32	[1, 2, 3, 5, 6, 7, 8, 9, 10, 11]	[4, 0, 12]	33.33	33.33	0	33.33	20	0
33	[0, 3, 5, 6, 7, 8, 9, 10, 11, 12]	[4, 1, 2]	33.33	100	0	100	37.5	0
34	[0, 2, 3, 5, 6, 7, 9, 10, 11, 12]	[4, 1, 8]	33.33	66.67	0	100	28.57	0
35	[0, 2, 3, 5, 6, 7, 8, 9, 11, 12]	[4, 1, 10]	33.33	66.67	0	100	28.57	0
36	[0, 2, 3, 5, 6, 7, 8, 9, 10, 11]	[4, 1, 12]	33.33	66.67	0	100	28.57	0
37	[0, 1, 3, 6, 7, 8, 9, 10, 11, 12]	[4, 5, 2]	33.33	33.33	0	100	16.67	0
38	[0, 1, 2, 3, 6, 7, 9, 10, 11, 12]	[4, 5, 8]	33.33	0	0	100	0	0
39	[0, 1, 2, 3, 6, 7, 8, 9, 11, 12]	[4, 5, 10]	33.33	0	0	100	0	0
40	[0, 1, 2, 3, 6, 7, 8, 9, 10, 11]	[4, 5, 12]	33.33	100	0	100	37.5	0
41	[0, 1, 3, 5, 7, 8, 9, 10, 11, 12]	[4, 6, 2]	33.33	100	0	100	37.5	0
42	[0, 1, 2, 3, 5, 7, 9, 10, 11, 12]	[4, 6, 8]	33.33	100	0	100	37.5	0
43	[0, 1, 2, 3, 5, 7, 8, 9, 11, 12]	[4, 6, 10]	33.33	66.67	0	100	28.57	0
44	[0, 1, 2, 3, 5, 7, 8, 9, 10, 11]	[4, 6, 12]	33.33	66.67	0	100	28.57	0
45	[0, 1, 3, 5, 6, 8, 9, 10, 11, 12]	[4, 7, 2]	33.33	100	0	100	37.5	0
46	[0, 1, 2, 3, 5, 6, 9, 10, 11, 12]	[4, 7, 8]	33.33	100	0	100	37.5	0
47	[0, 1, 2, 3, 5, 6, 8, 9, 11, 12]	[4, 7, 10]	33.33	100	0	100	37.5	0
48	[0, 1, 2, 3, 5, 6, 8, 9, 10, 11]	[4, 7, 12]	33.33	100	0	100	37.5	0
49	[0, 1, 3, 5, 6, 7, 8, 10, 11, 12]	[4, 9, 2]	33.33	66.67	0	100	28.57	0
50	[0, 1, 2, 3, 5, 6, 7, 10, 11, 12]	[4, 9, 8]	33.33	66.67	0	100	28.57	0
51	[0, 1, 2, 3, 5, 6, 7, 8, 11, 12]	[4, 9, 10]	33.33	100	0	100	37.5	0
52	[0, 1, 2, 3, 5, 6, 7, 8, 10, 11]	[4, 9, 12]	33.33	66.67	0	100	28.57	0
53	[0, 1, 3, 5, 6, 7, 8, 9, 10, 12]	[4, 11, 2]	33.33	100	0	100	37.5	0
54	[0, 1, 2, 3, 5, 6, 7, 9, 10, 12]	[4, 11, 8]	33.33	100	0	100	37.5	0
55	[0, 1, 2, 3, 5, 6, 7, 8, 9, 12]	[4, 11, 10]	33.33	66.67	0	100	28.57	0
56	[0, 1, 2, 3, 5, 6, 7, 8, 9, 10]	[4, 11, 12]	33.33	66.67	0	100	28.57	0
Mean Performance			33.33	65.48	0	97.02	26.24	0
