# Supplementary material for: Classification of Rice Yield Using UAV-Based Hyperspectral Imagery and Lodging Feature
Source: Plant Phenomics. 2021 Mar 30;2021:9765952. doi: 10.34133/2021/9765952 (PMC8028843; doi:10.34133/2021/9765952)
Supplement: Supplementary 4 — Supplementary Table 4: intraline tests with lodging characteristics. [file 9765952.f4.xlsx]

## Sheet: Additional file3
Additional File 4: Intra-lines tests with lodging characteristics
Order	Training Set	Testing Set	precision (%)			recall (%)
			A	B	C	A	B	C
1	[repeat_1, repeat_2]	[repeat_3]	100	100	50	100	77.78	100
2	[repeat_1, repeat_3]	[repeat_2]	100	100	25	100	70	100
3	[repeat_2, repeat_3]	[repeat_1]	100	85.71	0	100	60	0
Mean Performance			100	95.24	25	100	69.26	66.67
