# Supplementary material for: Classification of Rice Yield Using UAV-Based Hyperspectral Imagery and Lodging Feature
Source: Plant Phenomics. 2021 Mar 30;2021:9765952. doi: 10.34133/2021/9765952 (PMC8028843; doi:10.34133/2021/9765952)
Supplement: Supplementary 5 — Supplementary Table 5: intraline tests without lodging characteristics. [file 9765952.f5.xlsx]

## Sheet: Additional file4
Additional File 5: Intra-lines tests without lodging characteristics
Order	Training Set	Testing Set	precision (%)			recall (%)
			A	B	C	A	B	C
1	[repeat_1, repeat_2]	[repeat_3]	0	71.43	25	0	50	50
2	[repeat_1, repeat_3]	[repeat_2]	0	85.71	0	0	50	0
3	[repeat_2, repeat_3]	[repeat_1]	0	85.71	0	0	50	0
Mean Performance			0	80.95	8.33	0	50	16.67
