# Supplementary material for: Classification of Rice Yield Using UAV-Based Hyperspectral Imagery and Lodging Feature
Source: Plant Phenomics. 2021 Mar 30;2021:9765952. doi: 10.34133/2021/9765952 (PMC8028843; doi:10.34133/2021/9765952)
Supplement: Supplementary 6 — Supplementary Table 6: lodging index, rice lines, and number. [file 9765952.f6.xlsx]

## Sheet: Sheet1
Additional file 6: Lodging index, rice lines and number
Variety	Lodging Index	Class	Order
longdao27	2	B	0
songliao639	0	B	1
jinongda538	0	C	2
tongjing887	1	A	3
jiyang46	1	A	4
jiyujing	3	B	5
shendao171	0	B	6
zhongkefa10	2	B	7
jida211	0	C	8
jinongda673	2	B	9
jijing312	0	C	10
jizuo188	0	B	11
zhonglongjing823	3	C	12
