# Supplementary material for: Classification of Rice Yield Using UAV-Based Hyperspectral Imagery and Lodging Feature
Source: Plant Phenomics. 2021 Mar 30;2021:9765952. doi: 10.34133/2021/9765952 (PMC8028843; doi:10.34133/2021/9765952)
Supplement: Supplementary 7 — Supplementary Table 7: comparison of experimental results. [file 9765952.f7.xlsx]

## Sheet: Sheet1
Additional file 7: Comparison of experimental results
Experiments\Evaluation	precision (%)			recall (%)
	A	B	C	A	B	C
Exp1 (with lodging)	100	75	8.33	100	44.11	9.73
Exp2 (no lodging)	33.33	65.48	0	97.02	26.24	0
Exp3 (with loding)	100	95.24	25	100	69.26	66.67
Exp4 (no lodging)	0	80.95	8.33	0	50	16.67
